# Supplementary material for: Effective Survey Methods for the Elusive Data Deficient Black Flying Squirrel (Aeromys tephromelas) in Sabah, Malaysia Facilitate First Vocalisation Record
Source: Animals (Basel). 2024 Nov 19;14(22):3323. doi: 10.3390/ani14223323 (PMC11591083; doi:10.3390/ani14223323)
Supplement: Supplementary file 1 [file animals-14-03323-s001.zip]

Archive with 3 entries (2 files):
- animals-3274194-supplementary/
- animals-3274194-supplementary/Supplemental material Audio Clip S1.mp3
- animals-3274194-supplementary/Supplemental material Table S1.xlsx
