# Supplementary material for: Effective Survey Methods for the Elusive Data Deficient Black Flying Squirrel (Aeromys tephromelas) in Sabah, Malaysia Facilitate First Vocalisation Record
Source: Animals (Basel). 2024 Nov 19;14(22):3323. doi: 10.3390/ani14223323 (PMC11591083; doi:10.3390/ani14223323)
Supplement: Supplementary file 1 [file animals-14-03323-s001.zip › animals-3274194-supplementary/Supplemental material Table S1.xlsx]

## Sheet: Sheet1
Date	Time of Sighting	Transect	Point/Opp	Species	ES / Thermal	Behaviour	Radial Distance	Trail Used on NW	Moon Phase	Disc Illumination	Moon Brightness	Sunset	Time after Sunset	Height in Tree	Tree Height	Canopy Level	Canopy Level	Elevation (m)	Distance to Café (m)	Distance to Housing 1 (m)	Distance to Housing 2 (m)	Distance to Hotel (m)	Canopy Connectivity	Rain	Cloud Cover	Temperature (ºC)	Humidity (%)
2023-02-07	22:18:37	Ridge Trail	Point	Aeromys tephromelas	Eye Shine	Foraging	4	Yes	Waning Gibbous	0.973	-12.1	18:19:00	03:59:37	8	10	Understory	6--14	42.2539	401.043	458.159	474.341	560.366	3	0	None	29	78
2023-02-08	22:56:50	Kingfisher Trail	Opp	Aeromys tephromelas	Eye Shine	Foraging	10	Yes	Waning Gibbous	0.933	-12.1	18:19:00	04:37:50	9	10	Lower Canopy	15-22	37.4674	374.956	367.042	384.712	615.997	3	0	High (50-99%)	28	78
2023-02-08	23:26:59	Kingfisher Trail	Point	Aeromys tephromelas	Thermal	Moving	3	Yes	Waning Gibbous	0.933	-12.1	18:19:00	05:07:59	15	20	Upper Canopy	22-30	38.4385	338.714	356.202	410.02	582.813	3	0	Fully Covered	28	79
2023-02-09	20:56:37	Lakeside Trail	Opp	Aeromys tephromelas	Eye Shine	Moving	11	Yes	Waning Gibbous	0.876	-12	18:19:00	02:37:37	11	12	Understory	6--14	31.5574	248.169	88.0495	424.563	677.244	3	0	Low (<25%)	29	80
2023-02-10	23:04:37	Ridge Trail	Point	Aeromys tephromelas	Eye Shine	Observing	16	Yes	Waning Gibbous	0.805	-11.8	18:19:00	04:45:37	10	40	Understory	6--14	40.8906	206.091	409.978	585.873	397.529	3	0	Low (<25%)	28	78
2023-02-10	20:40:01	Ridge Trail	Point	Aeromys tephromelas	Eye Shine	Moving	1	Yes	Waning Gibbous	0.805	-11.8	18:19:00	02:21:01	25	40	Lower Canopy	15-22	48.4652	792.645	784.673	603.874	860.575	3	0	None	29	80
2023-02-15	22:09:27	Ridge Trail	Point	Aeromys tephromelas	Eye Shine	Feeding	12	Yes	Waning Crescent	0.303	-10.3	18:20:00	03:49:27	8	10	Understory	6--14	40.8906	206.091	409.978	585.873	397.529	3	0	Low (<25%)	28	76
2023-02-15	22:03:24	Ridge Trail	Opp	Aeromys tephromelas	Eye Shine	Moving	8	Yes	Waning Crescent	0.303	-10.3	18:20:00	03:43:24	8	10	Understory	6--14	37.2683	231.135	405.825	561.227	422.699	3	0	Low (<25%)	28	76
2023-03-07	20:00:28	Tarsier Crossing	Point	Aeromys tephromelas	Eye Shine	Moving	5	No	Full Moon	0.999	-12.2	18:20:00	01:40:28	20	30	Understory	6--14	26.335	258.649	510.054	682.816	303.063	3	0	High (50-99%)	26	75
2023-02-03	20:25:56	Canopy Walkway	Point	Petaurista petaurista	Eye Shine	Unknown	1	Yes	Waxing Gibbous	0.953	-12.1	18:18:00	02:07:56	8	10	Emergent	>31	40.6251	131.802	301.925	532.085	472.584	3	0	Fully Covered	22	0.77
2023-02-03	21:32:24	Canopy Walkway	Point	Petaurista petaurista	Eye Shine	Observing	4	Yes	Waxing Gibbous	0.953	-12.1	18:18:00	03:14:24	12	15	Emergent	>31	44.7959	346.457	374.872	422.959	574.747	2	0	Fully Covered	28	80
2023-02-03	20:31:16	Canopy Walkway	Point	Petaurista petaurista	Eye Shine	Unknown	8	Yes	Waxing Gibbous	0.953	-12.1	18:18:00	02:13:16	16	18	Lower Canopy	15-22	40.6251	131.802	301.925	532.085	472.584	3	0	Fully Covered	22	0.77
2023-02-06	21:46:48	Belian Trail	Opp	Petaurista petaurista	Eye Shine	Observing	5	Yes	Full Moon	0.953	-12.2	18:19:00	03:27:48	16	25	Upper Canopy	22-30	34.695	314.792	175.937	319.246	682.675	3	0	Low (<25%)	29	79
2023-02-06	21:45:39	Belian Trail	Opp	Petaurista petaurista	Eye Shine	Unknown	18	Yes	Full Moon	0.953	-12.2	18:19:00	03:26:39	23	24	Lower Canopy	15-22	34.695	314.792	175.937	319.246	682.675	3	0	Low (<25%)	29	79
2023-02-07	23:00:35	Ridge Trail	Point	Petaurista petaurista	Eye Shine	Feeding	18	Yes	Waning Gibbous	0.973	-12.1	18:19:00	04:41:35	20	22	Lower Canopy	15-22	26.2231	127.508	425.646	666.38	339.634	3	0	None	28	78
2023-02-08	21:10:00	Canopy Walkway	Point	Petaurista petaurista	Eye Shine	Observing	4	Yes	Waning Gibbous	0.933	-12.1	18:19:00	02:51:00	35	50	Understory	6--14	48.1677	258.101	290.696	425.968	558.05	2	0	Fully Covered	29	73
2023-02-09	20:55:04	Lakeside Trail	Opp	Petaurista petaurista	Eye Shine	Observing	11	Yes	Waning Gibbous	0.876	-12	18:19:00	02:36:04	11	30	Undergrowth	0-5	31.5574	248.169	88.0495	424.563	677.244	3	0	Low (<25%)	29	80
2023-02-09	22:24:30	Belian Trail	Point	Petaurista petaurista	Eye Shine	Foraging	12	Yes	Waning Gibbous	0.876	-12	18:19:00	04:05:30	25	35	Upper Canopy	22-30	36.6137	396.185	266.863	266.071	717.382	3	0	Low (<25%)	28	77
2023-02-13	20:49:41	Canopy Walkway	Point	Petaurista petaurista	Eye Shine	Foraging	5	Yes	Third Quarter	0.519	-11.1	18:20:00	02:29:41	8	9	Understory	6--14	48.1677	258.101	290.696	425.968	558.05	2	0	None	28	69
2023-02-13	21:31:08	Canopy Walkway	Opp	Petaurista petaurista	Eye Shine	Observing	8	Yes	Third Quarter	0.519	-11.1	18:20:00	03:11:08	24	24	Upper Canopy	22-30	46.5694	284.785	304.013	412.267	571.131	3	0	None	28	72
2023-03-01	21:36:20	Mousedeer Crossing	Point	Petaurista petaurista	Eye Shine	Observing	2	No	Waxing Gibbous	0.704	-11.5	18:20:00	03:16:20	20	20	Emergent	>31	46.4326	566.568	625.338	563.629	628.662	3	0	Low (<25%)	31	75
2023-03-01	21:14:39	Mousedeer Crossing	Point	Petaurista petaurista	Thermal	Observing	5	No	Waxing Gibbous	0.704	-11.5	18:20:00	02:54:39	25	25	Understory	6--14	28.0786	468.282	555.826	552.606	546.632	3	0	Low (<25%)	30	71
2023-03-01	21:35:07	Mousedeer Crossing	Point	Petaurista petaurista	Eye Shine	Moving	38	No	Waxing Gibbous	0.704	-11.5	18:20:00	03:15:07	35	40	Emergent	>31	46.4326	566.568	625.338	563.629	628.662	3	0	Low (<25%)	31	75
2023-03-01	21:19:39	Mousedeer Crossing	Point	Petaurista petaurista	Eye Shine	Moving	34	No	Waxing Gibbous	0.704	-11.5	18:20:00	02:59:39	40	55	Understory	6--14	28.0786	468.282	555.826	552.606	546.632	3	0	Low (<25%)	30	71
2023-03-01	21:18:10	Mousedeer Crossing	Point	Petaurista petaurista	Eye Shine	Moving	38	No	Waxing Gibbous	0.704	-11.5	18:20:00	02:58:10	45	50	Upper Canopy	22-30	28.0786	468.282	555.826	552.606	546.632	3	0	Low (<25%)	30	71
2023-03-07	20:41:13	Tarsier Crossing	Point	Petaurista petaurista	Eye Shine	Observing	1	No	Full Moon	0.999	-12.2	18:20:00	02:21:13	19	20	Lower Canopy	15-22	31.9027	368.64	495.13	559.311	470.603	3	0	High (50-99%)	28	75
2023-03-08	21:02:46	Pitta Path South	Point	Petaurista petaurista	Eye Shine	Foraging	5	No	Full Moon	0.99	-12.2	18:20:00	02:42:46	3	25	Lower Canopy	15-22	78.775	753.347	898.308	864.981	618.303	3	0	Medium (25-50%)	29	76
2023-03-14	21:38:51	Tarsier Crossing	Point	Petaurista petaurista	Eye Shine	Moving	19	No	Third Quarter	0.567	-11.3	18:19:00	03:19:51	25	50	Upper Canopy	22-30	36.2752	221.785	447.991	622.768	360.734	3	0	Low (<25%)	27	71
2023-02-03	20:46:31	Canopy Walkway	Point	Aeromys thomasi	Eye Shine	Grooming	2	Yes	Waxing Gibbous	0.953	-12.1	18:18:00	02:28:31	27	30	Upper Canopy	22-30	48.1677	258.101	290.696	425.968	558.05	2	1	High (50-99%)	28	75
2023-02-08	21:11:48	Canopy Walkway	Point	Aeromys thomasi	Thermal	Feeding	6	Yes	Waning Gibbous	0.933	-12.1	18:19:00	02:52:48	28	30	Upper Canopy	22-30	48.1677	258.101	290.696	425.968	558.05	2	0	Fully Covered	29	73
